# Supplementary material for: Symmetry Evolution of La2O3 from P3 - m1 to P63/mmc for Enhanced Electrocatalytic H2O2 Production
Source: Nanomaterials (Basel). 2026 Apr 15;16(8):469. doi: 10.3390/nano16080469 (PMC13119269; doi:10.3390/nano16080469)
Supplement: Supplementary file 1 [file nanomaterials-16-00469-s001.zip]

Archive with 1 entries (1 files):
- nanomaterials-4206966-supplementary.pdf
